# Supplementary material for: Mapping of a QTL associated with sucrose content in peanut kernels using BSA-seq
Source: Front Genet. 2023 Jan 4;13:1089389. doi: 10.3389/fgene.2022.1089389 (PMC9845247; doi:10.3389/fgene.2022.1089389)
Supplement: Supplementary file 1 [file Table1.xlsx]

## Sheet: Supplementary Table 1
TABLE S1 | Sucrose content of constructed mixed pool lines
High sucrose material ID	Sucrose content （%）	Low sucrose material ID	Sucrose content （%）
W526-10	11.03	W526-898	3.28
W526-857	10.32	W526-275	3.25
W526-84	9.74	W526-452	3.24
W526-293	9.74	W526-958	3.22
W526-355	9.7	W526-130	3.2
W526-507	9.46	W526-773	3.18
W526-894	9.46	W526-876	3.1
W526-265	9.41	W526-747	3.05
W526-508	9.34	W526-284	3.03
W526-418	9.33	W526-60	3.02
W526-461	9.26	W526-731	3.01
W526-797	9.09	W526-132	2.94
W526-25	9.02	W526-904	2.87
W526-851	9	W526-262	2.86
W526-95	8.96	W526-619	2.83
W526-359	8.91	W526-234	2.82
W526-496	8.9	W526-988	2.76
W526-320	8.88	W526-852	2.67
W526-477	8.81	W526-996	2.53
W526-646	8.8	W526-571	2.52

## Sheet: Supplementary Table 2
TABLE S2 | QTLs associated with sucrose content identified using BSA-seq based on four methods
Method	Chromosome	Start(bp)	End(bp)	Peak
Δ(SNP-index)	Arahy.03	4500001	43350000	0.6897
	Arahy.05	97860001	103220000	0.5732
	Arahy.06	108960001	114960000	0.7147
	Arahy.09	35250001	37310000	0.5234
	Arahy.10	113540001	115910000	0.5301
	Arahy.11	144850001	147030000	0.5155
	Arahy.12	118150001	120200000	0.5272
	Arahy.14	76770001	79130000	0.5393
	Arahy.14	98400001	100610000	0.5183
	Arahy.14	102460001	130830000	0.5812
	Arahy.17	132650001	134790000	0.5383
	Arahy.20	138370001	143130000	0.5684
ED	Arahy.03	5390001	8340000	0.7283
	Arahy.03	12200001	14840000	0.7133
	Arahy.03	19830001	36670000	0.9859
	Arahy.06	109380001	114960000	1.1071
	Arahy.14	103610001	115320000	0.7094
	Arahy.20	139340001	141490000	0.6899
G-value	Arahy.03	5540001	8420000	27.0639
	Arahy.03	20060001	35230000	31.5263
	Arahy.05	100060001	103100000	24.9665
	Arahy.06	109470001	114960000	36.1486
	Arahy.12	118150001	120200000	23.7992
	Arahy.14	103520001	115500000	23.4749
	Arahy.20	139410001	141550000	22.4605
Fish-P-value	Arahy.03	4800001	9370000	0.0031
	Arahy.03	15660001	18060000	0.0064
	Arahy.03	20800001	34180000	0.0003
	Arahy.03	39360001	41410000	0.0097
	Arahy.05	94990001	97780000	0.0083
	Arahy.05	97800001	100020000	0.0028
	Arahy.05	100960001	104280000	0.0011
	Arahy.06	109810001	114840000	0.0012
	Arahy.09	22090001	24170000	0.0096
	Arahy.09	35250001	37310000	0.004
	Arahy.09	39240001	41250000	0.0086
	Arahy.10	83230001	85390000	0.0035
	Arahy.12	117920001	120230000	0.0017
	Arahy.14	107980001	114370000	0.008
	Arahy.14	121330001	123580000	0.0083
	Arahy.16	71600001	74450000	0.0069

## Sheet: Supplementary Table 3
TABLE S3 | KASP primer sequences
Marker ID	Primer sequence(5'-3')
Tif1-A03.5557721	A_FAM	TAAGAAGACATGAATAACATAATGGGC
	B_HEX	CTTAAGAAGACATGAATAACATAATGGGT
	C_Common	GTGTCTTATGGCATTAATTATCTTTTTCCTCTTT
Tif1-A03.6982931	A_FAM	GAAGGTGACCAAGTTCATGCTGATGCCAATGAACCTTGGCTCT
	B_HEX	GAAGGTCGGAGTCAACGGATTGATGCCAATGAACCTTGGCTCC
	C_Common	CACCCACACACTCCTCACATATTTATT
Tif1-A03.25172633	A_FAM	GAAGGTGACCAAGTTCATGCTGAGAACCGATTCGAACCGTCTG
	B_HEX	GAAGGTCGGAGTCAACGGATTGAGAACCGATTCGAACCGTCTA
	C_Common	CGTCGGTTTACAGTTTGACCGATTC
Tif1-A03.27496088	A_FAM	GAAGGTGACCAAGTTCATGCTGATTCACCTCCACTTTCATCGTTG
	B_HEX	GAAGGTCGGAGTCAACGGATTAGATTCACCTCCACTTTCATCGTTA
	C_Common	GCAGAGGTGTTGCGAAACCAGAAAG
Tif1-A03.28187763	A_FAM	GAAGGTGACCAAGTTCATGCTGACATCCCATCTTCAAGACCAAAC
	B_HEX	GAAGGTCGGAGTCAACGGATTTGACATCCCATCTTCAAGACCAAAT
	C_Common	ATTATCAAACTTATTTGAAGAATATTGCCACCAT
Tif1-A03.30061446	A_FAM	GAAGGTGACCAAGTTCATGCTTTGAAATAAAATCCTAGAAAACTTAGAGAG
	B_HEX	GAAGGTCGGAGTCAACGGATTAATTGAAATAAAATCCTAGAAAACTTAGAGAA
	C_Common	CTTAGTTCATAACTTTTAGTGAGATAAGCTTC
Tif1-A03.31223142	A_FAM	GAAGGTGACCAAGTTCATGCTCACCGCCAATATGAAAAGTGACG
	B_HEX	GAAGGTCGGAGTCAACGGATTAACACCGCCAATATGAAAAGTGACA
	C_Common	CCCTCAAATATTTCAGTTTAGTCATTTTAATCC
Tif1-A03.33012101	A_FAM	GAAGGTGACCAAGTTCATGCTTAAGATTTCAACACTTATGAGCACATAATA
	B_HEX	GAAGGTCGGAGTCAACGGATTGATTTCAACACTTATGAGCACATAATG
	C_Common	CTACAGGGATAACATGTTTCCAATCATG
Tif1-A03.8129337	A_FAM	GAAGGTGACCAAGTTCATGCTCAATGTTGCCTCAAACGTTGGTG
	B_HEX	GAAGGTCGGAGTCAACGGATTCCAATGTTGCCTCAAACGTTGGTA
	C_Common	GCTCCCACGTTGGTTTCTCCTTC
Tif1-A03.8129236	A_FAM	GAAGGTGACCAAGTTCATGCTCAATGTTGCCTCAAACGTTGGTG
	B_HEX	GAAGGTCGGAGTCAACGGATTCCAATGTTGCCTCAAACGTTGGTA
	C_Common	GCTCCCACGTTGGTTTCTCCTTC
Tif1-A06.109790381	A_FAM	AGAGGCAGTGTAGTGTAGCG
	B_HEX	CAAGAGGCAGTGTAGTGTAGCA
	C_Common	TGGTGTAAATATTCTTATGTTAATG
Tif1-A06.110413434	A_FAM	GACCAAGTCGTATGTTTTCAAAGTC
	B_HEX	GACCAAGTCGTATGTTTTCAAAGTG
	C_Common	CTCACTTTTCTCTAAATTCAAGCTCTTGGTA
Tif1-A06.110902636	A_FAM	GACCTACCAGCAGCTTCCTTC
	B_HEX	GACCTACCAGCAGCTTCCTTG
	C_Common	GATCACTTTTTTAGCAAACATTAAATTC
Tif1-A06.111433006	A_FAM	CTATCTTTACACTATGTTTGGTTTAAGAG
	B_HEX	TCTATCTTTACACTATGTTTGGTTTAAGAA
	C_Common	CTCATTTTCCTTTCACCAATTTTCTTTCCTC
Tif1-A06.111521640	A_FAM	TGAACAATTGAACTTTATTTCACATACTGA
	B_HEX	TGAACAATTGAACTTTATTTCACATACTGT
	C_Common	GGTATGAACATTTATTGGAATCTTAATATGATGT
Tif1-A06.112147173	A_FAM	CCTTCAAGCACTGCCTCAACAC
	B_HEX	CCTTCAAGCACTGCCTCAACAA
	C_Common	CAGCATAACACATTGTTGAAGAAGC
Tif1-A06.112367085	A_FAM	GAAGTATCGGATGGCACTAGCT
	B_HEX	GAAGTATCGGATGGCACTAGCA
	C_Common	CCTTCTGGTGTTTCAGCAACAATAGTG
Tif1-A06.112827035	A_FAM	CCCTTGCTTTTGCTTGAGATACACA
	B_HEX	CCCTTGCTTTTGCTTGAGATACACT
	C_Common	CAGAGTGAGAAAAACATCGAGAGAGAAA
Tif1-A06.112437412	A_FAM	GATGCTGGTTGTTGTGATCCAAAAC
	B_HEX	GATGCTGGTTGTTGTGATCCAAAAT
	C_Common	CCTGCGACTGTAGGTTGTACTTCTACATT
Tif1-A06.112994470	A_FAM	CTTAGCGACGCGTGGCTTGC
	B_HEX	CTTAGCGACGCGTGGCTTGT
	C_Common	CTAATTTGCATGCACTTAAGCGTACC
Tif1-A06.112988772	A_FAM	TATACATTTATATACAAAAATATTAGTGACTGAG
	B_HEX	TATACATTTATATACAAAAATATTAGTGACTGAC
	C_Common	TCAAACTGCAATAATCATCAATCAAGCAAAC
Tif1-A06.112655848	A_FAM	AAATCATAAAAAAGGATTTTGTAAT
	B_HEX	AAATCATAAAAAAGGATTTTGTAAA
	C_Common	GTTGAGTTGATGAGTGTATCTACAA
Tif1-A06.112662675	A_FAM	TCCGTTTGGAACAAGACTCTG
	B_HEX	GTTCCGTTTGGAACAAGACTCTA
	C_Common	TGAAATATTGCAGAAAAGAAGAGAG

## Sheet: Supplementary Table 4
TABLE S4 | Candidate genes in the QTL qSUCA06 interval
Number	Gene Name	Marker interval(bp)	Annotation
1	Arahy.P8MRPL	112365545-112371911	Flavodoxin family protein / radical SAM domain-containing protein
2	Arahy.YU9IEB	112372980-112378721	Transducin family protein / WD-40 repeat family protein
3	Arahy.QB6IYV	112379995-112381821	Uncharacterized protein LOC100802291 isoform X2
4	Arahy.XM8JCA	112395807-112400366	Transcription initiation factor TFIID subunit 4b-like isoform X1
5	Arahy.R2JS4W	112405181-112408378	Receptor-like protein kinase 2
6	Arahy.PPN8GV	112411936-112412565	Receptor-like protein kinase 2
7	Arahy.3URM83	112428832-112432741	Exocyst subunit exo70 family protein G1
8	Arahy.ERGP6F	112435982-112438339	Flavodoxin family protein / radical SAM domain-containing protein
9	Arahy.NAU3FJ	112442064-112448473	GATA type zinc finger transcription factor family protein
10	Arahy.JK4I75	112443013-112445970	F-box family protein
11	Arahy.D1UQZZ	112457367-112466802	Protein kinase superfamily protein
12	Arahy.2JSU3Y	112468284-112470462	Mitogen-activated protein kinase kinase kinase 21
13	Arahy.P7PTW7	112472116-112475468	Syntaxin/t-SNARE family protein
14	Arahy.I550Z4	112479838-112480863	Unknown protein
15	Arahy.T4DY62	112482413-112486132	Subtilisin-like serine protease 2
16	Arahy.A4ASB6	112487209-112496637	Vps52 / Sac2 family
17	Arahy.97WALL	112497490-112501480	Subtilisin-like serine protease 2
18	Arahy.Y2LWD9	112515897-112520511	Acyl-CoA-binding domain 3
19	Arahy.KMS93W	112531823-112548414	Transcription initiation factor TFIID subunit 4b-like isoform X1
20	Arahy.EHU7KN	112557229-112560229	Unknown protein
21	Arahy.VBH056	112563664-112565498	Unknown protein
22	Arahy.45LA2C	112580315-112586922	QWRF motif-containing protein 2-like isoform X1
23	Arahy.NPAY75	112661273-112663442	Transcription factor bHLH85-like

## Sheet: Supplementary Table 5
TABLE S5 | Analysis of mutation types in exon region of candidate gene
Number	Gene Name	DNA sequence	Mutation type	Position	Female parent	Male parent
1	Arahy.P8MRPL	CCGTAACAAGAATACCATATATTACCACAACACACTCGCCTTGTTTCACTCTCTGACATTAAAATTACGGAATTACCCTTATCTTATTCTTCTTCTTCTTCAAAACTATCCTTCCAGAAACACTCACACACAACACTGTCTCCACTACAAACATACCATAAAATAAACAAATTAAAATAAAATAAATAAAATAACCTGAGGCGGTTTCCGGCAGCGGAGCGATGGCGGTATTATCGGAGATAAACGACGGCGACGAGGAGAAAGAGCTGGACGAGGAGCCCGGCGAGGTGATCGAATCGGCGCCGCCGCAGAAGGTCGGCGAAGAGAGGGAACTCGGTAACTATGGACTGAAGAAGAAGCTCATCAAGCGCGGAATCGGTTGGGAAACTCCTGAGCTCA…	SNP	112367085	T	A
			SNP	112368163	G	T
2	Arahy.QB6IYV	TGCTAGAAGACACTGCCGTACACATACACACACGCACATAAGGCCAACTGGCATATTGATTCATTCACATAAAGATAAAATAAGAAGGTGAAAGGATTGTGCTAAAGGACACATAATAGTTTAGAATTATAGTGCATTTTTTATTATTATTTTTTTCTCACTCTCTCTCTCTCTCCTTTTTGTTTGTTAATGAATTATTAGTCTTTCTTTTTCTTTTTCTTTTTCTCCTCTTCTTATACCTATGATGAGAGTAAGAGAGTGTGGAAAACAGCTACCCTTTAGGATCTTATACAAGTTCCTTTGATCACAGAATCTATATATATAAGAGCATCAAATTAGTTCTTTCTTATTAGAAAGAGAAAAAAAAAAGATGGATATATCAGCTTCACAATACAATAG…	SNP	112381241	T	C
			InDel	112381658	AG	A
			InDel	112381660	AGTGAG	A
			InDel	112381679	T	TA
3	Arahy.ERGP6F	ATGCCCCTTTGGTTGCCTTCGTTACCGGCGGATGTATCGGTATCCGCTATCCTGTCCAGCGTGGCCGCCACCACGGTCACTGCCGCATCCTTCTTCTCAATCTACAAGACTCACATCCGCCCGCACAAAGAGAATCTCATAACACTCCATCAAGAGCAACTCAAACGCAATCCTCGTGGCAAGATCCTGTTCGTTTCGCAAATCGAATTTTCAACTGCAGAAGCCGTAGCGAAGCGCCTCTGCGATTTGTTAGAGTTGAAAGGCCTCGTTTTGGAGGTCGTAGATGCTCGGACTTACGATCCCGAAGACCTACCCAAGGAGAACCTCATCCTCCTCCTTCATTCAACTTCGCATAACCAACCTCCCCTACCGTTCGTCGACAACAGCAAAGGAGCAAAG…	SNP	112437412	G	A
4	Arahy.NAU3FJ	ATGATTCTTCTCCATGTTCCAAAGTGAGACTCAGATTATCAAAATAAACTTTGTTAATGATGTTATACAACAATTAAGTTTTTCCTTTATTATGGGATTATATATAATCTTCCATAAAAGCTTATGCTAAAATAAGTAAATATATAAAAATCAGAATCAATTACCAAGTTAATATGATCCCAATGTTTAATTTATTTAAATGTCACAACTATTTTGAGAATTAGATCAATGTCAAATATAAATCAAGATAACACATAAACATGTTATTAGTGTGATAAATTTCTTAGATTTTACGCATTTATATTCACAGTTGAAGGCAGAGAGAAAAAAAAAATAAATAAAGAAAATGAGAAAGTGTAGTTAGGTGCTTAGAATCTGATCAAAATGATTGTCATGTCA…	InDel	112445806	CTT	C
5	Arahy.JK4I75	CCCAAAAACAGCATGTCGTTTCGAATATTATGGGTCGTTTATGAAAATACGAAACGCAAGCGTGTCTGAATATACGTGACGTTAGTCGTTGCCGTTTAACTGATGAGCACGAACCCGAGCCCAGTAACGCAGAAACAATCATAGACCAAAGAAAGAATGATTCCATAGAGTTGAAAAGAATCTACCATTTTTCTCTCCCTTTTTTATTTTCTGCAACCCAACACTTCGCATCACTTGAAACTTCAAAGTTCAAACCACACAAAAAAAGAAAAGAAAAAGAAACGCCCAAAACGACAACAACAATGGCTTCGTCTCTGTCGTTTTCAGATTTCCCCGAAGACGTTCAGCTCTGCATACTGTCGTTTCTCTCTCCCACCGAAATCGCCACGTTCTCCTGCA…	InDel	112445806	CTT	C
6	Arahy.D1UQZZ	ATGAGTGATTTACAATGGAAGAAGGTGGAGGTCTTGGGAGCAGGTTCTTATGGCACTGTTTATCTTGGCATTCTTGTTGATGAACAAAAACGGTTTCATAGCTTCATTGCTGTGAAGAGCTCTATTCCCAAACTGGCATTCTCACTGAAGAAAGAGGAACAGATTTTTAAATCAGTTTGGGAAGGTGAAAGCAGTGGTTGCCAAGAAATCATTCAATGCTTTGGAACTGAAACCACAGTAGAGCATGGACGTTGCTTTTACAATCTTTTCTTGGAATATGCTCCTCACGGTTCTTTGGCTGACTTGATCCACAAGAAACCTCTTCCCGAGACCGAGGTGAGTGTCTATGCACGCATGATTGTTAAAGGGCTTTCGCATATTCATCGCAAAGGAATCGTC…	SNP	112460114	A	T
7	Arahy.Y2LWD9	TCCCATTATTAGAAGGGGGAAGACAGGCAAAGCATAAAGTTGAAAAAAACCGCAGAATATGCTTTTCTCTGCTCATCAAATTATCCTTTTCCTCTCTTCCTTCACCGCTTTTCTTCCTTTCTTCTTCTTCTTCTTCCAAACATTCTCTCTCTAAATTCTAATCACACTTTCTTATTCTAATCCCTATTCTTAACCTCTTACTTCTCCATTATCATCGATCAAAATTCAGCGTAAACTTGTTCGTTTGTTTGTTAGTTAGTTATGGAGCTTGTAACTGCAAGCGATCTTTTTGTAACCGCTTCCTTAGCGCTGCTTCTCTCTCTTCTTGTTGCCAAGCTTGTTTCCATGGCCATGGCTTCTGATCCTAACACTCACAATTCACATCATCAACAACAACAA…	SNP	112516150	T	A
8	Arahy.45LA2C	CCCTTCTTTCTACGTCGTTTTCTTCTGTTTGCCATTTTTTCATGAAATATTAAGAATTGCCCGTCACCATAGGGAAAGTGACGTGAACTCTCGTGTCCATTTACAAAAATGCCCTTCAGAGCACAAATCCAACAGCCACAAGCCCACAAATAAAGAGGGAAGGGAAGGAAACCACATAAAAATTATAAGATTGTGAATTGCATATAAGAAATTCAAATCTATGAAATTTTTCTTTTTTTTTTCTTCTTATAAAATATCTATACGATTATATTGCATTGCACGCATTTAATCTGATTTTAAAATACAGTAAAAGACGTGAGCCAAAAAAATAAAGTGTATAATTCAAAATAGTATATAAAACATTCTCTTTTACCAAATTATCCTCTTCCAGAACTGCAC…	SNP	112580675	C	T
